# Supplementary material for: The Reputational Consequences of Failed Replications and Wrongness Admission among Scientists
Source: PLoS One. 2015 Dec 9;10(12):e0143723. doi: 10.1371/journal.pone.0143723 (PMC4674057; doi:10.1371/journal.pone.0143723)
Supplement: S1 File — (CSV) [file pone.0143723.s001.csv]

ID	V8	V9	Informed_Consent	Disclaim	Cond	Self_Other	Admit_No	QRPs	Phack	SuspectOther	Investigation	NoBlame	SuspiciousFuture	Trust	Example	GoodSci	Integrity	Fraud	FutureSymp	NoCollab	InviteTalks	NoCite	Age	Sex	Race	Field	Years	Pubs	Position	Tenure	Instit	Country	Side	Data	Q110	LocationLatitude	LocationLongitude	ExampleR	NoBlameR	TrustR	GoodSciR	FutureSympR	Original	OtherWork	IntegR	InviteR	overall	Personal	Social
1	6/20/2014	6/20/2014	1	1	1	1	1	2	3	2	3	4	2	3	4	4	4	2	3	2	3	2	35	1	4	Social psychology	3	1	2	2	Redacted	Redacted	2	1	1	Redacted	Redacted	2	2	3	2	3	2.25	2.5	2	3	2.333333333	2	2.5
2	6/19/2014	6/19/2014	1	1	1	1	1	2	3	2	2	4	2	3	4	4	4	2	3	3	3	3	25	2	3	Social psychology	4	2	1	2	Redacted	Redacted	2	1	1	Redacted	Redacted	2	2	3	2	3	2.25	2.25	2	3	2.4	2	3
3	6/19/2014	6/19/2014	1	1	1	1	1	2	3	2	4	3	4	2	3	3	2	3	2	3	3	2	31	2	4	Social psychology		2	3	2	Redacted	Redacted	2	1	1	Redacted	Redacted	3	3	4	3	4	2.75	3.5	4	3	3.133333333	3.333333333	3
4	6/19/2014	6/19/2014	1	1	1	1	1	4	4	3	4	2	4	2	3	3	3	4	3	4	3	3	25	1	7	fmri	2	2	1	2	Redacted	Redacted	2	1	1	Redacted	Redacted	3	4	4	3	3	3.75	3.75	3	3	3.533333333	3.333333333	3.25
5	6/23/2014	6/23/2014	1	1	1	1	1	4	3	4	2	3	3	3	4	3	4	3	2	2	3	2	27	1	4	Social Psychology	4	2	1	2	Redacted	Redacted	2	1	1	Redacted	Redacted	2	3	3	3	4	3	3	2	3	2.866666667	2.666666667	2.75
6	6/20/2014	6/20/2014	1	1	1	1	1	4	4	4	1	4	4	4	4	4	4	2	4	4	4	4	31	2	4	Social Psychology	3	2	1	1	Redacted	Redacted	2	1	1	Redacted	Redacted	2	2	2	2	2	3	2.75	2	2	2.733333333	2	3
7	6/18/2014	6/18/2014	1	1	1	1	1	4	3	3	4	5	3	2	4	5	5	3	2	3	3	2	27	2	4	Social psychology	6	3	1	2	Redacted	Redacted	3	1	1	Redacted	Redacted	2	1	4	1	4	2.5	3.5	1	3	2.733333333	1.666666667	3
8	6/19/2014	6/19/2014	1	1	1	1	1	2	2	2	2	4	3	2	1	1	4	2	3	2	3	1	29	2	4	Cognitive psychology	5	3	2	2	Redacted	Redacted	2	1	1	Redacted	Redacted	5	2	4	5	3	2.75	2.75	2	3	2.666666667	3	2.25
9	6/24/2014	6/24/2014	1	1	1	1	1	3	4	3	4	4	2	3	4	3	3	2	4	2	4	2	28	2	4	Social Psychology	3	3	1	2	Redacted	Redacted	3	1	1	Redacted	Redacted	2	2	3	3	2	2.75	3	3	2	2.6	2.666666667	2
10	6/27/2014	6/27/2014	1	1	1	1	1	2	2	4	4	3	4	3	4	4	4	2	4	2	4	3	29		4	social psychology	5	3	2	2	Redacted	Redacted	1	1	1	Redacted	Redacted	2	3	3	2	2	2.25	3.75	2	2	2.6	2	2.25
11	6/18/2014	6/18/2014	1	1	1	1	1	2	4	4	4	4	4	3	3	3	4	2	4	2	2	4	24	1	4	Organizational Behavior	3	4	1	2	Redacted	Redacted	2	1	1	Redacted	Redacted	3	2	3	3	2	2.75	3.75	2	4	3	2.333333333	3
12	6/20/2014	6/20/2014	1	1	1	1	1	3	5	5	5	2	5	1	4	2	3	2	2	4	2	4	27	2	4	social psychology	5	4	2	2	Redacted	Redacted	3	1	1	Redacted	Redacted	2	4	5	4	4	3.5	5	3	4	3.933333333	3	4
13	6/20/2014	6/20/2014	1	1	1	1	1	5	5	5	5	2	5	2	3	2	2	4	2	4	2	4	33	2	4	social psychology	9	4	3	1	Redacted	Redacted	3	1	1	Redacted	Redacted	3	4	4	4	4	4.25	4.75	4	4	4.266666667	4	4
14	6/18/2014	6/18/2014	1	1	1	1	1	2	2	4	2	4	3	3	5	4	4	2	2	2	3	3	31	2	4	Social psychology	5	4	1	2	Redacted	Redacted	2	1		Redacted	Redacted	1	2	3	2	4	1.75	3	2	3	2.466666667	2	3
15	6/20/2014	6/20/2014	1	1	1	1	1	2	2	2	1	4	2	4	4	3	3	1	4	1	4	1	28	1	4	Cognitive Psychology	4	4	2	2	Redacted	Redacted	2	1		Redacted	Redacted	2	2	2	3	2	2	1.75	3	2	1.866666667	2.333333333	1.5
16	6/18/2014	6/18/2014	1	1	1	1	1	3	3	3	3	4	2	3	3	2	3	3	3	3	3	3	32	1	4	Social psychology	7	5	2	2	Redacted	Redacted	3	1	1	Redacted	Redacted	3	2	3	4	3	2.75	2.75	3	3	2.933333333	3.333333333	3
17	6/19/2014	6/19/2014	1	1	1	1	1	3	4	3	4	4	2	3	4	4	4	2	3	3	4	3	26	1	4	Neurobiology of Language	4	5	2	2	Redacted	Redacted	2	1	1	Redacted	Redacted	2	2	3	2	3	2.75	3	2	2	2.666666667	2	2.75
18	6/20/2014	6/20/2014	1	1	1	1	1	4	4	4	4	4	3	3	4	3	3	4	3	3	3	2	30	2	4	social psychology	5	5	1	2	Redacted	Redacted	2	1	1	Redacted	Redacted	2	2	3	3	3	3	3.5	3	3	3.133333333	3.333333333	2.75
19	6/20/2014	6/20/2014	1	1	1	1	1	5	5	5	4	2	4	2	3	2	1	5	1	5	1	5	38	2	4	social psychology	5	5	4	1	Redacted	Redacted	3	1	1	Redacted	Redacted	3	4	4	4	5	4.25	4.25	5	5	4.533333333	4.666666667	5
20	6/21/2014	6/21/2014	1	1	1	1	1	1	1	1	1	4	1	4	5	5	5	1	3	2	3	1	29	2	4	social cognition	5	5	2	2	Redacted	Redacted	2	1	1	Redacted	Redacted	1	2	2	1	3	1.25	1.25	1	3	1.466666667	1	2.25
21	6/20/2014	6/20/2014	1	1	1	1	1	2	2	3	4	2	3	2	4	3	4	2	2	3	3	2	31	1	4	social psychology		6	2	2	Redacted	Redacted	3	1	1	Redacted	Redacted	2	4	4	3	4	2.5	3.5	2	3	2.866666667	2.333333333	3
22	6/20/2014	6/20/2014	1	1	1	1	1	3	4	4	4	4	2	4	4	4	4	2	3	3	3	4	37	2	4	social psychology	9	6	6	2	Redacted	Redacted	3	1	1	Redacted	Redacted	2	2	2	2	3	2.75	3	2	3	2.8	2	3.25
23	6/18/2014	6/18/2014	1	1	1	1	1	4	4	4	4	4	1	4	4	2	4	4	3	3	2	1	27	1	4	Political Science/Political Psychology	8	8	2	2	Redacted	Redacted	1	1	1	Redacted	Redacted	2	2	2	4	3	3	2.75	2	4	2.933333333	3.333333333	2.75
24	6/20/2014	6/20/2014	1	1	1	1	1	4	4	4	4	3	3	2	3	2	2	3	3	3	2	2	35	1	4	Social Developmental Psychology	5	8	2	2	Redacted	Redacted	2	1	1	Redacted	Redacted	3	3	4	4	3	3.5	3.75	4	4	3.466666667	3.666666667	3
25	6/19/2014	6/19/2014	1	1	1	1	1	4	5	4	2	3	4	3	4	4	3	2	3	3	4	2	28	2	4	Social Psychology		9	3	2	Redacted	Redacted	2	1	1	Redacted	Redacted	2	3	3	2	3	3.5	3.25	3	2	2.933333333	2.333333333	2.5
26	6/18/2014	6/18/2014	1	1	1	1	1	4	4	4	2	3	4	2	4	2	3	2	2	1	2	3	30	1	4	General psychology	4	10	2	2	Redacted	Redacted	2	1	1	Redacted	Redacted	2	3	4	4	4	3.25	3.5	3	4	3.2	3	3
27	6/18/2014	6/18/2014	1	1	1	1	1	2	3	2	2	4	2	3	4	4	4	1	3	2	4	2	30	1	4	social psychology		10	2	2	Redacted	Redacted	3	1	1	Redacted	Redacted	2	2	3	2	3	2.25	2.25	2	2	2.133333333	1.666666667	2.25
28	6/20/2014	6/20/2014	1	1	1	1	1	2	2	3	2	4	2	3	4	3	3	2	4	2	4	2	34	1	4	Social Psychology	3	10	2	2	Redacted	Redacted	3	1	1	Redacted	Redacted	2	2	3	3	2	2	2.5	3	2	2.266666667	2.666666667	2
29	6/20/2014	6/20/2014	1	1	1	1	1	5	5	5	4	3	3	2	3	3	2	5	2	5	2	4	37	2		social psychology	6	10	4	1	Redacted	Redacted	3	1	1	Redacted	Redacted	3	3	4	3	4	4	4	4	4	4.066666667	4	4.25
30	6/20/2014	6/20/2014	1	1	1	1	1	4	4	3	2	4	4	3	5	4	3	2	3	3	3	3	36	1	4	social psychology	7	10	2	2	Redacted	Redacted	3	1	1	Redacted	Redacted	1	2	3	2	3	2.75	3	3	3	2.8	2.333333333	3
31	6/23/2014	6/23/2014	1	1	1	1	1	2	2	2	2	5	2	4	4	4	4	1	4	2	3	3	33	1	4	I/O	8	10	3	2	Redacted	Redacted	1	1	1	Redacted	Redacted	2	1	2	2	2	1.75	2	2	3	2	1.666666667	2.5
32	6/25/2014	6/25/2014	1	1	1	1	1	3	3	4	3	5	3	3	4	4	4	3	3	3	4	3	29	2	4	Social Psychology	5	10	3	2	Redacted	Redacted	2	1	1	Redacted	Redacted	2	1	3	2	3	2.25	3.25	2	2	2.666666667	2.333333333	2.75
33	6/18/2014	6/18/2014	1	1	1	1	1	5	4	5	4	2	2	2	3	2	2	4	3	4	2	4	31	1	4	Social Psychology		11	2	2	Redacted	Redacted	3	1	1	Redacted	Redacted	3	4	4	4	3	4	3.75	4	4	3.866666667	4	3.75
34	6/19/2014	6/19/2014	1	1	1	1	1	4	4	4	4	3	4	3	3	2	3	3	2	3	3	4	40	2	4	Cognitive	7	14	2	2	Redacted	Redacted	3	1		Redacted	Redacted	3	3	3	4	4	3.5	3.75	3	3	3.533333333	3.333333333	3.5
35	6/20/2014	6/20/2014	1	1	1	1	1	2	2	2	1	4	3	3	5	3	3	2	3	3	3	2	35	2	4	Clinical psychology	5	15	3		Redacted	Redacted	2	1	1	Redacted	Redacted	1	2	3	3	3	1.75	2.25	3	3	2.333333333	2.666666667	2.75
36	6/20/2014	6/20/2014	1	1	1	1	1	2	3	4	4	2	4	2	4	3	3	4	3	4	3	4	40	1	4	Social psychology	12	15	2	2	Redacted	Redacted	2	1	1	Redacted	Redacted	2	4	4	3	3	2.75	4	3	3	3.4	3.333333333	3.5
37	6/18/2014	6/18/2014	1	1	1	1	1	4	4	3	3	3	3	3	4	3	4	3	3	3	3	2	30	2	4	social & personality	7	15	2	2	Redacted	Redacted	3	1		Redacted	Redacted	2	3	3	3	3	3.25	3	2	3	2.933333333	2.666666667	2.75
38	6/20/2014	6/20/2014	1	1	1	1	1	4	4	3	4	3	4	2	4	3	3	4	2	4	3	3	47	2	7	Social psychology	13	15	4	1	Redacted	Redacted	3	1		Redacted	Redacted	2	3	4	3	4	3.25	3.75	3	3	3.466666667	3.333333333	3.5
39	07/01/2014	07/01/2014	1	1	1	1	1	3	4	4	4	4	4	2	3	3	3	3	3	3	2	4	32	2	4	Social psychology		15	3	2	Redacted	Redacted	3	1	1	Redacted	Redacted	3	2	4	3	3	3	4	3	4	3.4	3	3.5
40	6/20/2014	6/20/2014	1	1	1	1	1	4	2	3	4	3	2	3	4	3	3	3	3	2	3	3	33	2	4	Social psychology	10	18	3	1	Redacted	Redacted	2	1	1	Redacted	Redacted	2	3	3	3	3	2.75	3	3	3	2.866666667	3	2.75
41	6/19/2014	6/20/2014	1	1	1	1	1	4	4	5	4	4	4	2	4	4	3	4	2	4	2	4	35	1	4	Clinical psychology	14	20	3	2	Redacted	Redacted	2	1	1	Redacted	Redacted	2	2	4	2	4	3	4.25	3	4	3.6	3	4
42	6/20/2014	6/20/2014	1	1	1	1	1	2	4	4	2	4	2	3	4	4	4	2	3	3	3	3	26	2	4	social-personality psychology	7	20	1	2	Redacted	Redacted	2	1	1	Redacted	Redacted	2	2	3	2	3	2.5	2.75	2	3	2.6	2	3
43	6/21/2014	6/21/2014	1	1	1	1	1	2	2	4	3	3	3	3	3	3	3	3	3	4	4	3	34	2	4	social psych	9	20	3	1	Redacted	Redacted	3	1	1	Redacted	Redacted	3	3	3	3	3	2.5	3.25	3	2	2.933333333	3	3
44	6/20/2014	6/20/2014	1	1	1	1	1	4	5	4	1	2	4	3	2	2	2	3	3	4	2	3	36	1	4	Social Psychology	11	20	3	2	Redacted	Redacted	3	1		Redacted	Redacted	4	4	3	4	3	4.25	3	4	4	3.6	3.666666667	3.5
45	6/18/2014	6/18/2014	1	1	1	1	1	3	4	4	3	3	3	3	4	4	4	4	2	3	2	3	29	1	4	Social and personality psychology	6	21	2	2	Redacted	Redacted	5	1	1	Redacted	Redacted	2	3	3	2	4	3	3.25	2	4	3.133333333	2.666666667	3.5
46	6/19/2014	6/19/2014	1	1	1	1	1	2	2	2	2	4	4	2	4	4	4	4	3	4	3	4	55	2	4	Social	30	25	3	2	Redacted	Redacted	4	1	1	Redacted	Redacted	2	2	4	2	3	2	3	2	3	2.8	2.666666667	3.5
47	6/19/2014	6/19/2014	1	1	1	1	1	2	2	2	1	4	2	4	4	4	4	2	5	2	5	2	35	1	4	Social	12	25	4	1	Redacted	Redacted	3	1	1	Redacted	Redacted	2	2	2	2	1	2	1.75	2	1	1.8	2	1.5
48	6/19/2014	6/19/2014	1	1	1	1	1	3	2	3	4	4	2	3	4	3	4	2	4	2	3	2	39	1	4	Personality also some social and other areas	15	25	4	1	Redacted	Redacted	2	1	1	Redacted	Redacted	2	2	3	3	2	2.25	3	2	3	2.466666667	2.333333333	2.25
49	6/18/2014	6/18/2014	1	1	1	1	1	1	1	1	3	5	1	5	3	3	5	1	5	1	5	1	40	1	7	Developmental, cognitive, philosophy	15	30	3	2	Redacted	Redacted	1	1	1	Redacted	Redacted	3	1	1	3	1	1.5	1.5	1	1	1.4	1.666666667	1
50	6/20/2014	6/20/2014	1	1	1	1	1	3	3	2	2	4	2	3	3	3	3	2	3	2	3	2	37	1	4	Psychology	12	30	5	1	Redacted	Redacted	2	1	1	Redacted	Redacted	3	2	3	3	3	2.75	2.25	3	3	2.533333333	2.666666667	2.5
51	6/20/2014	6/20/2014	1	1	1	1	1	4	3	4	4	2	4	3	3	3	3	3	3	3	3	2	34	2	4	Social cognition and environmental psychology	12	30	4	1	Redacted	Redacted	3	1	1	Redacted	Redacted	3	4	3	3	3	3.5	3.75	3	3	3.266666667	3	2.75
52	6/23/2014	6/23/2014	1	1	1	1	1	4	4	4	4	3	2	4	4	4	4	4	3	1	3	2	35	1	4	methods	10	30	4	2	Redacted	Redacted	1	1	1	Redacted	Redacted	2	3	2	2	3	3.25	3	2	3	2.8	2.666666667	2.25
53	6/20/2014	6/20/2014	1	1	1	1	1	3	2	2	2	4	2	3	4	3	3	2	4	2	3	4	61	1	4	social psychology		34	5	1	Redacted	Redacted	2	1	1	Redacted	Redacted	2	2	3	3	2	2.25	2.25	3	3	2.466666667	2.666666667	2.75
54	6/18/2014	6/18/2014	1	1	1	1	1	2	2	3	1	4	2	4	4	4	4	2	4	2	4	4	36	1	4	social neuroscience	10	35	3	2	Redacted	Redacted	1	1	1	Redacted	Redacted	2	2	2	2	2	2	2	2	2	2.133333333	2	2.5
55	6/20/2014	6/20/2014	1	1	1	1	1	4	4	3	2	4	3	3	4	3	3	3	2	3	2	3	46	1	4	Social psychology	20	35	4	1	Redacted	Redacted	3	1	1	Redacted	Redacted	2	2	3	3	4	3	2.75	3	4	3.066666667	3	3.5
56	6/18/2014	6/18/2014	1	1	1	1	1	4	3	3	2	3	2	3	5	4	4	2	3	2	3	1	33	1	4	Cognitive / Educational Psychology	11	40	4	1	Redacted	Redacted	2	1	1	Redacted	Redacted	1	3	3	2	3	2.75	2.5	2	3	2.4	2	2.25
57	6/18/2014	6/18/2014	1	1	1	1	1	2	2	3	3	4	3	3	4	4	4	1	3	3	3	3	39	2	4	Personality		40	4	1	Redacted	Redacted	2	1	1	Redacted	Redacted	2	2	3	2	3	2	3	2	3	2.466666667	1.666666667	3
58	6/25/2014	6/25/2014	1	1	1	1	1	5	3	4	4	2	4	1	2	2	2	4	1	1	1	5		2	4	social psychology	12	40	4	1	Redacted	Redacted	2	1	1	Redacted	Redacted	4	4	5	4	5	4	4.25	4	5	4.066666667	4	4
59	6/20/2014	6/20/2014	1	1	1	1	1	1	2	2	2	5	1	5	5	5	5	1	3	3	3	2	32	1	4	Clinical psychology	6	45	3	2	Redacted	Redacted	2	1	1	Redacted	Redacted	1	1	1	1	3	1.25	1.5	1	3	1.666666667	1	2.75
60	6/21/2014	6/21/2014	1	1	1	1	1	3	3	2	1	4	3	4	4	4	4	2	3	3	3	3	38	1	4	Personality	12	45	3	2	Redacted	Redacted	3	1	1	Redacted	Redacted	2	2	2	2	3	2.5	2	2	3	2.4	2	3
61	6/20/2014	6/20/2014	1	1	1	1	1	3	3	2	3	4	2	3	5	3	4	2	3	3	3	2	41	1	4	social psychology	13	50	4	1	Redacted	Redacted	1	1	1	Redacted	Redacted	1	2	3	3	3	2.25	2.5	2	3	2.466666667	2.333333333	2.75
62	6/18/2014	6/18/2014	1	1	1	1	1	1	3	2	1	4	4	2	5	5	5	1	2	2	3	2	42	1	4	social and personality psychology	15	80	5	1	Redacted	Redacted	2	1	1	Redacted	Redacted	1	2	4	1	4	1.75	2.75	1	3	2.133333333	1	2.75
63	6/20/2014	6/20/2014	1	1	1	1	1	4	4	4	4	3	4	3	3	2	3	4	3	4	2	3	60	1	4	Social Psychology	34	120	5	1	Redacted	Redacted	3	1	1	Redacted	Redacted	3	3	3	4	3	3.5	3.75	3	4	3.6	3.666666667	3.5
64	6/18/2014	6/18/2014	1	1	1	1	1	1	2	1	1	5	2	4	5	5	5	1	4	2	4	2	61	1	4	Personality	35	150	5	1	Redacted	Redacted	1	1	1	Redacted	Redacted	1	1	2	1	2	1.25	1.5	1	2	1.466666667	1	2
65	6/20/2014	6/20/2014	1	1	1	1	1	2	3	3	4	4	3	3	4	3	3	3	3	2	2	2	41	2	4	social psychology, media psychology	18	50	5	1	Redacted	Redacted	2	1	1	Redacted	Redacted	2	2	3	3	3	2.25	3.25	3	4	2.8	3	2.75
66	6/20/2014	6/20/2014	1	1	1	1	1	3	3	4	4	3	2	2	3	4	3	2	3	3	3	3	32	2	4	social psychology		3	2	2	Redacted	Redacted	2	1	1	Redacted	Redacted	3	3	4	2	3	3	3.5	3	3	3	2.333333333	3
67	6/28/2014	6/28/2014	1	1	1	1	1	2	3	3	1	4	2	4	4	4	4	2	3	3	3	2	36	1	7	communication	13	103	4	1	Redacted	Redacted	1	1		Redacted	Redacted	2	2	2	2	3	2.25	2	2	3	2.266666667	2	2.75
68	6/18/2014	6/18/2014	1	1	1	1	1	5	5	5	5	3	4	2	3	3	3	5	1	4	2	4	29	1	7	Social psychology	10	20	3	2	Redacted	Redacted	3		1	Redacted	Redacted	3	3	4	3	5	4	4.5	3	4	4.133333333	3.666666667	4.25
69	6/20/2014	6/20/2014	1	1	1	1	1	4	4	3	2	4	3	3	4	3	3	3	3	3	3	3	42	1	4	Social Psychology	13	100	5	1	Redacted	Redacted	3		1	Redacted	Redacted	2	2	3	3	3	3	2.75	3	3	2.933333333	3	3
70	6/23/2014	6/26/2014	1	1	1	1	1	4	4	4	3	4	4	3	4	3	3	3	3	4	3	3	46	2	4	social psychology	14	30	4	1	Redacted	Redacted	2		1	Redacted	Redacted	2	2	3	3	3	3	3.5	3	3	3.2	3	3.25
71	6/19/2014	6/19/2014	1	1	2	0	1	4	3	2	2	4	2	4	5	4	4	1	4	3	4	2	26	1	4	social psychology	3	1	1	2	Redacted	Redacted	3	1	1	Redacted	Redacted	1	2	2	2	2	2.5	2	2	2	2.133333333	1.666666667	2.25
72	6/20/2014	6/20/2014	1	1	2	0	1	2	2	1	1	4	2	4	5	4	4	1	4	1	4	2	29	1	4	behavioural economics	6	1	1	2	Redacted	Redacted	2	1	1	Redacted	Redacted	1	2	2	2	2	1.75	1.5	2	2	1.666666667	1.666666667	1.75
73	6/20/2014	6/20/2014	1	1	2	0	1	2	3	2	3	4	1	3	3	2	3	2	4	1	4	1	34	1	4	Social Psychology	5	1	2	2	Redacted	Redacted	2	1		Redacted	Redacted	3	2	3	4	2	2.5	2.25	3	2	2.266666667	3	1.5
74	6/18/2014	6/18/2014	1	1	2	0	1	2	2	2	1	4	2	4	4	4	4	1	4	4	4	2	37	1	4	Cognitive Science	12	2	1	2	Redacted	Redacted	2	1	1	Redacted	Redacted	2	2	2	2	2	2	1.75	2	2	2	1.666666667	2.5
75	6/19/2014	6/19/2014	1	1	2	0	1	3	2	1	1	4	2	4	5	3	3	2	4	4	4	2	26	1	4	developmental cognitive science	5	2	1	2	Redacted	Redacted	2	1	1	Redacted	Redacted	1	2	2	3	2	2	1.5	3	2	2.133333333	2.666666667	2.5
76	6/23/2014	6/23/2014	1	1	2	0	1	3	4	3	2	5	3	2	5	4	4	1	4	2	3	2	28	1	4	Cognitive Psychology	2	2	1	2	Redacted	Redacted	2	1	1	Redacted	Redacted	1	1	4	2	2	2.25	3	2	3	2.333333333	1.666666667	2.25
77	6/24/2014	6/24/2014	1	1	2	0	1	1	2	1	1	5	1	4	5	5	5	1	5	5	5	1	28	2	4	Social Psychology	4	2	1	2	Redacted	Redacted	2	1	1	Redacted	Redacted	1	1	2	1	1	1.25	1.25	1	1	1.4	1	2
78	6/20/2014	6/20/2014	1	1	2	0	1	3	3	3	2	3	3	2	2	3	3	2	3	3	3	3	30	1	4	cognitive psychology	3	2	1	2	Redacted	Redacted	1	1		Redacted	Redacted	4	3	4	3	3	3.25	3	3	3	3	2.666666667	3
79	6/23/2014	6/23/2014	1	1	2	0	1	3	3	2	2	3	2	2	3	3	3	4	2	4	2	2	27	2	4	Psychological Assessment	6	3	1	2	Redacted	Redacted	3	1	1	Redacted	Redacted	3	3	4	3	4	3	2.5	3	4	3.066666667	3.333333333	3.5
80	6/24/2014	6/24/2014	1	1	2	0	1	3	3	3	4	4	3	3	3	3	3	3	3	3	3	3	32	2	6	Social psychology	4	3	2	2	Redacted	Redacted	2	1	1	Redacted	Redacted	3	2	3	3	3	2.75	3.25	3	3	3	3	3
81	6/18/2014	6/18/2014	1	1	2	0	1	2	3	3	2	4	2	3	4	3	3	2	3	3	3	2	28	1	4	Cognitive Neuroscience	6	4	1	2	Redacted	Redacted	2	1	1	Redacted	Redacted	2	2	3	3	3	2.25	2.5	3	3	2.533333333	2.666666667	2.75
82	6/19/2014	6/19/2014	1	1	2	0	1	1	2	3	2	4	3	3	4	3	2	2	1	1	4	2	30	1	4	Social/Personality Psychology	4	5	1	2	Redacted	Redacted	3	1	1	Redacted	Redacted	2	2	3	3	5	1.75	2.75	4	2	2.466666667	3	2.5
83	6/19/2014	6/19/2014	1	1	2	0	1	2	2	2	2	4	2	4	4	3	4	2	4	2	5	1	29	2	4	Social Psychology	6	5	1	2	Redacted	Redacted	2	1	1	Redacted	Redacted	2	2	2	3	2	2	2	2	1	1.933333333	2.333333333	1.5
84	6/20/2014	6/20/2014	1	1	2	0	1	2	2	4	1	4	1	4	3	3	3	1	5	1	5	2	24	1	4	Social Psychology	2	5	1	2	Redacted	Redacted	2	1	1	Redacted	Redacted	3	2	2	3	1	2.25	2	3	1	1.933333333	2.333333333	1.25
85	6/24/2014	6/24/2014	1	1	2	0	1	4	2	3	2	3	3	2	5	3	3	2	4	2	4	4	36	1	4	JDM	4	5	1	2	Redacted	Redacted	1	1	1	Redacted	Redacted	1	3	4	3	2	2.5	3	3	2	2.666666667	2.666666667	2.5
86	6/18/2014	6/18/2014	1	1	2	0	1	1	1	1	1	5	1	5	5	5	5	1	5	1	5	1	28	2	4	Cognitive	6	5	3	1	Redacted	Redacted	3	1		Redacted	Redacted	1	1	1	1	1	1	1	1	1	1	1	1
87	6/18/2014	6/18/2014	1	1	2	0	1	2	2	1	2	5	2	2	4	3	3	1	3	2	3	2	28	2	4	Social and personality (I span the gap)		6	3	2	Redacted	Redacted	1	1	1	Redacted	Redacted	2	1	4	3	3	1.75	2.25	3	3	2.2	2.333333333	2.5
88	6/19/2014	6/19/2014	1	1	2	0	1	2	4	1	2	5	2	4	4	4	3	2	5	5	5	1	27	1	2	Social Psychology	5	6	1	2	Redacted	Redacted	4	1	1	Redacted	Redacted	2	1	2	2	1	2.25	1.75	3	1	2.066666667	2.333333333	2
89	6/20/2014	6/20/2014	1	1	2	0	1	4	3	2	3	4	2	2	4	3	2	2	4	3	3	3	34	2	4	social psychology	5	6	3	1	Redacted	Redacted	2	1	1	Redacted	Redacted	2	2	4	3	2	2.75	2.75	4	3	2.8	3	2.75
90	6/25/2014	6/25/2014	1	1	2	0	1	2	2	1	3	5	2	4	3	3	3	3	3	3	3	3	28	2	4	Psychology	5	7	2	2	Redacted	Redacted	3	1	1	Redacted	Redacted	3	1	2	3	3	2	2	3	3	2.466666667	3	3
91	6/18/2014	6/18/2014	1	1	2	0	1	1	2	1	1	5	1	4	3	4	4	1	5	1	5	1	34	2	4	social	8	8	2	2	Redacted	Redacted	2	1	1	Redacted	Redacted	3	1	2	2	1	1.75	1.25	2	1	1.4	1.666666667	1
92	6/19/2014	6/19/2014	1	1	2	0	1	1	1	1	1	5	1	5	3	4	4	1	3	1	5	1	29	2	4	social psych	7	8	2	2	Redacted	Redacted	3	1	1	Redacted	Redacted	3	1	1	2	3	1.5	1	2	1	1.4	1.666666667	1.5
93	6/19/2014	6/19/2014	1	1	2	0	1	2	3	1	2	5	1	1	5	5	5	1	4	1	5	1	32	1	4	Social Psychology	12	8	3	1	Redacted	Redacted	3	1	1	Redacted	Redacted	1	1	5	1	2	1.75	2.25	1	1	1.6	1	1.25
94	6/21/2014	6/21/2014	1	1	2	0	1	1	1	1	1	5	1	5	4	5	5	1	4	2	4	1	33	2	4	social/personality	10	10	3	2	Redacted	Redacted	2	1	1	Redacted	Redacted	2	1	1	1	2	1.25	1	1	2	1.266666667	1	1.75
95	6/27/2014	6/27/2014	1	1	2	0	1	1	2	1	1	5	1	4	4	5	5	1	4	1	5	5	30	2	4	social-personality psychology	8	10	3	2	Redacted	Redacted	2	1	1	Redacted	Redacted	2	1	2	1	2	1.5	1.25	1	1	1.533333333	1	2.25
96	6/23/2014	6/23/2014	1	1	2	0	1	2	2	2	2	5	1	4	5	4	4	2	4	2	5	1	44	1	4	social psychology	10	10	3	2	Redacted	Redacted	2	1		Redacted	Redacted	1	1	2	2	2	1.5	1.75	2	1	1.666666667	2	1.5
97	6/18/2014	6/18/2014	1	1	2	0	1	2	2	2	1	5	2	4	4	3	4	2	4	2	4	2	39	1	4	Social Psych	19	12	5	1	Redacted	Redacted	2	1	1	Redacted	Redacted	2	1	2	3	2	1.75	1.75	2	2	1.933333333	2.333333333	2
98	6/20/2014	6/20/2014	1	1	2	0	1	2	2	1	1	4	1	4	4	4	4	1	3	2	3	1	30	2	4	Social psychology	6	12	3	2	Redacted	Redacted	3	1	1	Redacted	Redacted	2	2	2	2	3	2	1.25	2	3	1.8	1.666666667	2.25
99	6/20/2014	6/20/2014	1	1	2	0	1	1	2	1	1	5	1	4	3	4	4	1	4	1	4	1	36	2	7	Social Psychology	10	12	3	2	Redacted	Redacted	4	1	1	Redacted	Redacted	3	1	2	2	2	1.75	1.25	2	2	1.533333333	1.666666667	1.5
100	6/20/2014	6/20/2014	1	1	2	0	1	3	4	2	1	4	4	3	4	3	4	2	4	3	3	2	37	1	4	Social psychology	9	12	2	2	Redacted	Redacted	2	1	1	Redacted	Redacted	2	2	3	3	2	2.75	2.5	2	3	2.533333333	2.333333333	2.5
101	6/20/2014	6/20/2014	1	1	2	0	1	1	3	1	1	4	3	4	5	4	4	2	3	2	3	2	34	2	4	Social Neuroscience	10	12	2	2	Redacted	Redacted	2	1	1	Redacted	Redacted	1	2	2	2	3	1.75	1.75	2	3	2	2	2.5
102	6/18/2014	6/18/2014	1	1	2	0	1	4	4	2	4	3	4	2	3	3	2	2	3	4	2	3	31	2	4	Social Psychology	8	12	6	2	Redacted	Redacted	2	1		Redacted	Redacted	3	3	4	3	3	3.5	3.5	4	4	3.4	3	3.5
103	6/18/2014	6/18/2014	1	1	2	0	1	4	4	3	1	3	3	3	4	3	3	1	3	3	3	3		1	4	Cog neuro	8	13	6	2	Redacted	Redacted	1	1	1	Redacted	Redacted	2	3	3	3	3	3.25	2.5	3	3	2.8	2.333333333	3
104	6/21/2014	6/21/2014	1	1	2	0	1	1	4	1	2	4	3	3	5	4	4	1	4	3	4	2	32	2	4	Social/personality psychology	8	13	3	2	Redacted	Redacted	2	1	1	Redacted	Redacted	1	2	3	2	2	2	2.25	2	2	2.066666667	1.666666667	2.25
105	6/24/2014	6/26/2014	1	1	2	0	1	2	2	2	2	4	2	4	5	4	4	2	3	3	4	2	29	2	4	Social Psychology	6	14	3	2	Redacted	Redacted	2	1		Redacted	Redacted	1	2	2	2	3	1.75	2	2	2	2.066666667	2	2.5
106	6/18/2014	6/18/2014	1	1	2	0	1	3	3	2	1	5	2	3	5	5	4	1	3	3	3	3	38	1	4	Social psychology	15	15	4	1	Redacted	Redacted	1	1	1	Redacted	Redacted	1	1	3	1	3	2	2	2	3	2.133333333	1.333333333	3
107	6/19/2014	6/19/2014	1	1	2	0	1	1	2	2	1	5	3	3	5	3	3	2	3	3	3	3	38	1	4	behavioral neuroscience	14	15	4	1	Redacted	Redacted	1	1	1	Redacted	Redacted	1	1	3	3	3	1.25	2.25	3	3	2.266666667	2.666666667	3
108	6/19/2014	6/19/2014	1	1	2	0	1	1	1	2	1	4	3	1	5	4	4	1	3	3	3	2	32	1	4	social psychology	9	15	3	2	Redacted	Redacted	1	1	1	Redacted	Redacted	1	2	5	2	3	1.25	2.75	2	3	2.133333333	1.666666667	2.75
109	6/20/2014	6/20/2014	1	1	2	0	1	1	1	2	1	5	1	3	5	3	4	1	3	3	3	2	34	1	4	Cognitive	12	15	2	2	Redacted	Redacted	2	1	1	Redacted	Redacted	1	1	3	3	3	1	1.75	2	3	1.866666667	2	2.75
110	6/20/2014	6/20/2014	1	1	2	0	1	1	1	1	1	4	1	4	3	3	4	2	2	2	3	3	43	1	4	Social psychology	16	15	5	1	Redacted	Redacted	2	1	1	Redacted	Redacted	3	2	2	3	4	1.75	1.25	2	3	2.066666667	2.333333333	3
111	6/21/2014	6/21/2014	1	1	2	0	1	3	3	2	1	4	1	3	3	3	4	1	4	1	4	1	31	1	4	social		15	3	2	Redacted	Redacted		1	1	Redacted	Redacted	3	2	3	3	2	2.75	1.75	2	2	2	2	1.5
112	6/18/2014	6/18/2014	1	1	2	0	1	3	3	3	2	5	1	4	4	4	4	1	4	1	5	2	32	1	4	Social Psychology	7	15	2	2	Redacted	Redacted	1	1		Redacted	Redacted	2	1	2	2	2	2.25	2	2	1	1.866666667	1.666666667	1.5
113	6/24/2014	6/24/2014	1	1	2	0	1	1	2	2	1	5	1	2	5	4	4	2	4	1	4	2	35	1	4	personality	5	16	2	2	Redacted	Redacted	3	1	1	Redacted	Redacted	1	1	4	2	2	1.25	2	2	2	1.733333333	2	1.75
114	6/18/2014	6/18/2014	1	1	2	0	1	3	3	3	2	4	2	3	4	4	4	1	3	3	3	2	31	1	4	cognitive psychology	6	18	2	2	Redacted	Redacted	2	1	1	Redacted	Redacted	2	2	3	2	3	2.5	2.5	2	3	2.4	1.666666667	2.75
115	6/18/2014	6/18/2014	1	1	2	0	1	3	3	3	3	4	3	3	4	3	3	3	3	3	3	3	29	1	4	soc psych	7	20	3	2	Redacted	Redacted	3	1	1	Redacted	Redacted	2	2	3	3	3	2.5	3	3	3	2.866666667	3	3
116	6/19/2014	6/19/2014	1	1	2	0	1	1	1	1	1	5	1	3	4	4	3	1	5	3	3	1	33	1	4	Social Psychology		20	3	2	Redacted	Redacted	2	1	1	Redacted	Redacted	2	1	3	2	1	1.25	1.5	3	3	1.666666667	2	2
117	6/18/2014	6/19/2014	1	1	2	0	1	3	3	3	2	4	2	2	5	5	5	1	4	2	4	1	45	1	4	Chemistry	15	20	6	2	Redacted	Redacted	1	1	1	Redacted	Redacted	1	2	4	1	2	2.25	2.75	1	2	2	1	1.75
118	6/20/2014	6/20/2014	1	1	2	0	1	2	2	2	1	5	2	4	3	4	4	1	4	2	4	1	37	2	4	social psychology	8	20	4	1	Redacted	Redacted	4	1	1	Redacted	Redacted	3	1	2	2	2	2	1.75	2	2	1.8	1.666666667	1.75
119	6/23/2014	6/23/2014	1	1	2	0	1	3	4	4	2	4	2	2	4	3	3	2	4	2	3	2	35	1	4	Psychological Assessment and Personality	8	20	2	2	Redacted	Redacted	2	1	1	Redacted	Redacted	2	2	4	3	2	2.75	3	3	3	2.666666667	2.666666667	2.25
120	6/20/2014	6/20/2014	1	1	2	0	1	3	4	2	1	5	3	3	5	3	4	2	3	4	3	3	31	1	4	Social Psychology	9	23	3	2	Redacted	Redacted	3	1	1	Redacted	Redacted	1	1	3	3	3	2.25	2.25	2	3	2.533333333	2.333333333	3.25
121	6/18/2014	6/18/2014	1	1	2	0	1	1	2	1	1	5	1	4	5	3	3	1	3	3	3	1	33	1	4	Social Cognition	8	25	3	2	Redacted	Redacted	1	1	1	Redacted	Redacted	1	1	2	3	3	1.25	1.25	3	3	1.8	2.333333333	2.5
122	6/24/2014	6/24/2014	1	1	2	0	1	2	2	2	2	4	2	2	4	3	3	2	3	3	3	2	44	1	4	Clinical psychology	10	25	3	2	Redacted	Redacted	3	1	1	Redacted	Redacted	2	2	4	3	3	2	2.5	3	3	2.466666667	2.666666667	2.75
123	6/22/2014	6/22/2014	1	1	2	0	1	1	2	2	1	4	2	4	4	4	4	1	4	2	4	1	36	2	4	Cognitive	13	25	4	1	Redacted	Redacted	2	1		Redacted	Redacted	2	2	2	2	2	1.75	1.75	2	2	1.733333333	1.666666667	1.75
124	6/18/2014	6/18/2014	1	1	2	0	1	3	3	3	1	5	1	3	3	3	3	1	3	3	3	3	33	1	4	social psych	10	27	3	2	Redacted	Redacted	3	1	1	Redacted	Redacted	3	1	3	3	3	2.5	2	3	3	2.466666667	2.333333333	3
125	6/18/2014	6/18/2014	1	1	2	0	1	2	2	3	1	4	3	3	5	5	4	1	4	2	3	1	32	1	4	Developmental	10	30	4	1	Redacted	Redacted	2	1	1	Redacted	Redacted	1	2	3	1	2	1.75	2.5	2	3	1.933333333	1.333333333	2
126	6/20/2014	6/20/2014	1	1	2	0	1	2	3	1	1	5	2	2	3	3	3	2	4	3	4	1	52	2	4	social psychology	15	30	5	1	Redacted	Redacted	1	1	1	Redacted	Redacted	3	1	4	3	2	2.25	2	3	2	2.2	2.666666667	2
127	6/19/2014	6/19/2014	1	1	2	0	1	2	3	2	1	5	1	3	5	5	5	1	5	1	5	1	33	1	6	social psy	10	35	3	2	Redacted	Redacted	2	1	1	Redacted	Redacted	1	1	3	1	1	1.75	1.75	1	1	1.4	1	1
128	6/20/2014	6/20/2014	1	1	2	0	1	2	3	2	2	4	3	3	3	3	3	2	3	3	3	2	54	1		Psychology	25	35	4	1	Redacted	Redacted	3	1	1	Redacted	Redacted	3	2	3	3	3	2.5	2.5	3	3	2.6	2.666666667	2.75
129	6/18/2014	6/18/2014	1	1	2	0	1	3	3	1	1	5	1	5	5	5	5	1	5	1	5	1	43	1	4	cognitive	20	40	4	1	Redacted	Redacted	2	1	1	Redacted	Redacted	1	1	1	1	1	2	1	1	1	1.266666667	1	1
130	6/20/2014	6/20/2014	1	1	2	0	1	1	3	1	1	5	1	3	5	5	1	1	5	5	5	1	41	1	4	SP	16	40	3	1	Redacted	Redacted	2	1	1	Redacted	Redacted	1	1	3	1	1	1.5	1.5	5	1	1.8	2.333333333	2
131	6/20/2014	6/20/2014	1	1	2	0	1	1	1	2	1	5	1	2	5	5	5	1	5	1	5	1	39	1	4	social psychology	14	40	3	1	Redacted	Redacted	1	1	1	Redacted	Redacted	1	1	4	1	1	1	2	1	1	1.266666667	1	1
132	6/29/2014	6/29/2014	1	1	2	0	1	2	3	4	2	3	4	2	1	3	2	3	2	4	2	4	41	2	4	Social psychology	15	45	4	1	Redacted	Redacted	3	1	1	Redacted	Redacted	5	3	4	3	4	3.25	3.5	4	4	3.533333333	3.333333333	4
133	6/19/2014	6/19/2014	1	1	2	0	1	2	3	2	2	4	2	4	5	4	4	2	3	3	3	4	50	1	4	Neuroscience	24	50	4	1	Redacted	Redacted	2	1	1	Redacted	Redacted	1	2	2	2	3	2	2	2	3	2.333333333	2	3.25
134	6/19/2014	6/19/2014	1	1	2	0	1	3	3	3	1	4	2	4	4	3	4	1	3	3	3	2	45	1	4	Clinical Psychology	15	70	4	1	Redacted	Redacted	4	1	1	Redacted	Redacted	2	2	2	3	3	2.5	2	2	3	2.333333333	2	2.75
135	6/20/2014	6/20/2014	1	1	2	0	1	1	1	2	1	5	2	4	5	5	5	1	5	1	5	1	35	2	4	Clinical psychology	15	70	4	1	Redacted	Redacted	1	1	1	Redacted	Redacted	1	1	2	1	1	1	1.75	1	1	1.2	1	1
136	6/18/2014	6/19/2014	1	1	2	0	1	3	3	3	2	3	3	3	4	3	4	2	3	2	3	2	40	1	4	biology	14	100	4	1	Redacted	Redacted	1	1		Redacted	Redacted	2	3	3	3	3	2.75	2.75	2	3	2.6	2.333333333	2.5
137	6/20/2014	6/20/2014	1	1	2	0	1	2	2	2	2	4	2	4	3	4	4	1	4	2	4	2	70	1	4	social psych	40	200	5	1	Redacted	Redacted	4	1	1	Redacted	Redacted	3	2	2	2	2	2.25	2	2	2	2	1.666666667	2
138	6/18/2014	6/18/2014	1	1	2	0	1	1	1	1	1	5	1	5	5	5	5	1	5	1	5	1	60	1	4	social psych	35	300	5	1	Redacted	Redacted	3	1	1	Redacted	Redacted	1	1	1	1	1	1	1	1	1	1	1	1
139	6/20/2014	6/20/2014	1	1	2	0	1	3	4	3	1	4	2	3	4	4	4	2	4	2	4	2	43	2	4	social psych		13	2	2	Redacted	Redacted	2	1	1	Redacted	Redacted	2	2	3	2	2	2.75	2.25	2	2	2.266666667	2	2
140	6/20/2014	6/20/2014	1	1	2	0	1	1	1	1	1	4	1	4	3	5	5	1	3	2	3	2	30	1	4	Social psychology		6	2	2	Redacted	Redacted	2	1	1	Redacted	Redacted	3	2	2	1	3	1.75	1.25	1	3	1.666666667	1	2.5
141	6/20/2014	6/20/2014	1	1	2	0	1	3	3	4	2	4	2	3	4	3	4	2	4	3	4	2	36	2	4	Social Psych	10	6	2	2	Redacted	Redacted	2		1	Redacted	Redacted	2	2	3	3	2	2.5	2.75	2	2	2.466666667	2.333333333	2.25
142	6/18/2014	6/18/2014	1	1	3	1	0	4	4	3	2	5	2	3	1	1	2	1	4	3	3	2	25	1	4	evolutionary personality	1	1	1	2	Redacted	Redacted	1	1	1	Redacted	Redacted	5	1	3	5	2	3.5	2.5	4	3	2.933333333	3.333333333	2.5
143	6/23/2014	6/23/2014	1	1	3	1	0	4	4	3	3	2	3	3	3	3	3	3	3	3	3	4	26	2	4	Social Psychology	2	1	1	2	Redacted	Redacted	2	1	1	Redacted	Redacted	3	4	3	3	3	3.75	3	3	3	3.266666667	3	3.25
144	6/20/2014	6/20/2014	1	1	3	1	0	4	3	4	5	2	4	4	3	3	2	4	3	2	3	3	19	1	4	Computer Science	1	1	6	2	Redacted	Redacted	5	1		Redacted	Redacted	3	4	2	3	3	3.5	3.75	4	3	3.4	3.666666667	2.75
145	6/30/2014	6/30/2014	1	1	3	1	0	1	1	1	1	3	4	4	4	4	4	2	3	3	4	3	32	1	4	Cognitive	5	1	1	2	Redacted	Redacted	2	1	1	Redacted	Redacted	2	3	2	2	3	1.75	2	2	2	2.133333333	2	2.75
146	6/18/2014	6/18/2014	1	1	3	1	0	4	4	3	3	4	4	3	3	4	3	3	3	4	2	3	25	1	4	Social psychology	4	2	1	2	Redacted	Redacted	3	1	1	Redacted	Redacted	3	2	3	2	3	3.25	3.25	3	4	3.2	2.666666667	3.5
147	6/19/2014	6/19/2014	1	1	3	1	0	1	2	1	1	4	1	5	1	3	3	1	3	3	3	1	26	1	4	Cognitive	4	2	1	2	Redacted	Redacted	3	1	1	Redacted	Redacted	5	2	1	3	3	2.5	1	3	3	2.066666667	2.333333333	2.5
148	6/20/2014	6/20/2014	1	1	3	1	0	3	2	4	2	4	2	2	3	3	2	3	3	4	3	4	26	2	4	Social	2	2	1	2	Redacted	Redacted	3	1	1	Redacted	Redacted	3	2	4	3	3	2.5	3	4	3	3.066666667	3.333333333	3.5
149	6/20/2014	6/20/2014	1	1	3	1	0	2	2	4	4	2	4	3	4	2	4	2	2	2	2	3	28	2	4	social psychology	6	2	2	2	Redacted	Redacted	2	1	1	Redacted	Redacted	2	4	3	4	4	2.5	3.75	2	4	3.066666667	2.666666667	3.25
150	6/22/2014	6/22/2014	1	1	3	1	0	3	2	2	2	4	2	4	5	4	4	2	4	2	4	2	37	1	6	Social psychology, personality	4	2	2	1	Redacted	Redacted	1	1	1	Redacted	Redacted	1	2	2	2	2	2	2	2	2	2	2	2
151	6/18/2014	6/18/2014	1	1	3	1	0	3	4	4	2	4	4	3	2	3	2	3	4	2	3	2	32	1	4	Developmental	5	3	1	2	Redacted	Redacted	4	1	1	Redacted	Redacted	4	2	3	3	2	3.25	3.25	4	3	3	3.333333333	2.25
152	6/18/2014	6/18/2014	1	1	3	1	0	4	4	4	3	4	3	3	3	3	3	4	4	2	3	2	34	2	4	Social Psychology		3	3	2	Redacted	Redacted	2	1	1	Redacted	Redacted	3	2	3	3	2	3.25	3.25	3	3	3	3.333333333	2.25
153	6/21/2014	6/21/2014	1	1	3	1	0	4	4	4	3	4	4	4	3	2	2	4	2	4	2	2	27	2	4	social psychology	4	3	1	2	Redacted	Redacted	1	1	1	Redacted	Redacted	3	2	2	4	4	3.25	3.25	4	4	3.466666667	4	3.5
154	6/24/2014	6/24/2014	1	1	3	1	0	4	4	4	2	3	4	3	4	3	3	2	3	4	3	3	29	1	4	social psych	3	3	1	2	Redacted	Redacted	3	1	1	Redacted	Redacted	2	3	3	3	3	3.25	3.25	3	3	3.133333333	2.666666667	3.25
155	6/28/2014	6/28/2014	1	1	3	1	0	2	2	2	2	4	2	3	3	3	3	2	3	2	3	2	30	1	4	social psychology	4	3	1	2	Redacted	Redacted	3	1	1	Redacted	Redacted	3	2	3	3	3	2.25	2.25	3	3	2.4	2.666666667	2.5
156	6/18/2014	6/18/2014	1	1	3	1	0	2	2	1	2	4	2	4	5	3	4	2	4	2	4	2	33	2	4	Social psychology	8	4	4	2	Redacted	Redacted	3	1	1	Redacted	Redacted	1	2	2	3	2	1.75	1.75	2	2	1.933333333	2.333333333	2
157	6/18/2014	6/18/2014	1	1	3	1	0	1	2	2	1	4	2	4	4	4	5	2	3	2	4	2	25	1	6	Social and Personality Psychology	5	4	1	2	Redacted	Redacted	2	1	1	Redacted	Redacted	2	2	2	2	3	1.75	1.75	1	2	1.866666667	1.666666667	2.25
158	6/18/2014	6/18/2014	1	1	3	1	0	2	3	4	4	4	2	3	2	3	4	2	3	2	3	2	36	1	4	psychology	3	4	6	2	Redacted	Redacted	1	1	1	Redacted	Redacted	4	2	3	3	3	2.75	3.25	2	3	2.733333333	2.333333333	2.5
159	6/19/2014	6/19/2014	1	1	3	1	0	3	3	3	2	4	3	4	3	2	3	2	3	3	3	4	26	1	4	Personality	4	4	1	2	Redacted	Redacted	2	1	1	Redacted	Redacted	3	2	2	4	3	2.75	2.5	3	3	2.866666667	3	3.25
160	6/19/2014	6/19/2014	1	1	3	1	0	2	1	2	3	5	3	4	3	4	4	2	3	2	4	2	27	1	4	Mass Communication	5	4	3	2	Redacted	Redacted	4	1	1	Redacted	Redacted	3	1	2	2	3	1.75	2.5	2	2	2.133333333	2	2.25
161	6/20/2014	6/20/2014	1	1	3	1	0	2	2	2	2	4	2	3	3	4	4	2	4	2	4	3	25	1	4	Cognitive Neuroscience	4	4	1	2	Redacted	Redacted	3	1	1	Redacted	Redacted	3	2	3	2	2	2.25	2.25	2	2	2.2	2	2.25
162	6/20/2014	6/20/2014	1	1	3	1	0	4	4	4	3	4	2	3	3	3	3	3	4	2	4	2	29	2	4	Social Psychology	4	4	1	2	Redacted	Redacted	2	1	1	Redacted	Redacted	3	2	3	3	2	3.25	3	3	2	2.8	3	2
163	6/20/2014	6/20/2014	1	1	3	1	0	4	2	2	3	2	4	3	3	3	4	2	3	3	3	2	33	1	4	Social Psychology	4	4	2	2	Redacted	Redacted	2	1	1	Redacted	Redacted	3	4	3	3	3	3.25	3	2	3	2.866666667	2.333333333	2.75
164	6/20/2014	6/20/2014	1	1	3	1	0	4	4	4	4	2	4	2	3	2	2	4	2	4	3	3	30	2	4	social psychology	5	4	2	2	Redacted	Redacted	2	1	1	Redacted	Redacted	3	4	4	4	4	3.75	4	4	3	3.8	4	3.5
165	6/20/2014	6/20/2014	1	1	3	1	0	4	4	3	2	4	3	3	4	4	3	1	4	2	4	3	31	2	4	social	4	5	1	2	Redacted	Redacted	2	1	1	Redacted	Redacted	2	2	3	2	2	3	2.75	3	2	2.533333333	2	2.25
166	6/27/2014	6/27/2014	1	1	3	1	0	3	2	3	2	4	3	3	4	3	3	2	3	3	3	3	39	1	4	Social Psychology	10	5	4	2	Redacted	Redacted	3	1	1	Redacted	Redacted	2	2	3	3	3	2.25	2.75	3	3	2.666666667	2.666666667	3
167	6/18/2014	6/18/2014	1	1	3	1	0	5	5	4	4	2	4	2	3	2	2	4	3	4	2	4	34	2	7	Social psychology	3	6	2	2	Redacted	Redacted	4	1	1	Redacted	Redacted	3	4	4	4	3	4.25	4	4	4	4	4	3.75
168	6/18/2014	6/18/2014	1	1	3	1	0	4	4	2	2	4	2	4	4	4	4	2	3	3	3	3	29	2	6	Social Psychology	7	6	3	2	Redacted	Redacted	3	1		Redacted	Redacted	2	2	2	2	3	3	2	2	3	2.533333333	2	3
169	6/18/2014	6/18/2014	1	1	3	1	0	4	2	2	2	3	1	3	2	3	3	2	3	3	3	2	32	2	4	Developmental Psychology		7	3	2	Redacted	Redacted	3	1	1	Redacted	Redacted	4	3	3	3	3	3.25	2	3	3	2.666666667	2.666666667	2.75
170	6/20/2014	6/20/2014	1	1	3	1	0	3	5	4	4	2	4	2	3	2	2	3	2	2	2	3	28	1	4	Social Psychology	4	7	1	2	Redacted	Redacted	5	1	1	Redacted	Redacted	3	4	4	4	4	3.75	4	4	4	3.666666667	3.666666667	3.25
171	6/23/2014	6/23/2014	1	1	3	1	0	3	3	3	4	2	4	3	4	2	3	3	2	4	3	3	30	1		Social Psychology	5	7	1	2	Redacted	Redacted	2	1	1	Redacted	Redacted	2	4	3	4	4	3	3.5	3	3	3.333333333	3.333333333	3.5
172	6/19/2014	6/19/2014	1	1	3	1	0	2	4	3	2	2	1	3	4	4	3	1	4	2	4	2	28	1	4		8	8	3	2	Redacted	Redacted	2	1	1	Redacted	Redacted	2	4	3	2	2	3	2.25	3	2	2.333333333	2	2
173	6/20/2014	6/20/2014	1	1	3	1	0	2	2	1	2	4	3	4	2	3	3	1	4	2	4	2	40	2	4	Forensic Psychology	13	8	4	1	Redacted	Redacted	2	1	1	Redacted	Redacted	4	2	2	3	2	2.5	2	3	2	2.2	2.333333333	2
174	6/20/2014	6/20/2014	1	1	3	1	0	4	4	2	2	4	2	2	2	3	3	2	2	2	2	2	31	2	4	Social Psychology	5	9	2	2	Redacted	Redacted	3	1	1	Redacted	Redacted	4	2	4	3	4	3.5	2.5	3	4	2.933333333	2.666666667	3
175	6/19/2014	6/19/2014	1	1	3	1	0	4	4	4	3	3	4	2	2	3	3	2	3	3	3	2	27	1	4	Clinical	5	10	1	2	Redacted	Redacted	2	1	1	Redacted	Redacted	4	3	4	3	3	3.75	3.75	3	3	3.266666667	2.666666667	2.75
176	6/20/2014	6/20/2014	1	1	3	1	0	4	4	4	3	2	3	2	3	3	2	4	3	2	3	2	32	1	4	social psychology	10	10	3	2	Redacted	Redacted	3	1	1	Redacted	Redacted	3	4	4	3	3	3.75	3.5	4	3	3.333333333	3.666666667	2.5
177	6/20/2014	6/20/2014	1	1	3	1	0	4	4	3	4	4	4	4	3	3	4	4	4	4	4	4	34	1	4	soc. psy.	9	10	3	2	Redacted	Redacted	3	1	1	Redacted	Redacted	3	2	2	3	2	3.25	3.25	2	2	3.133333333	3	3
178	6/20/2014	6/20/2014	1	1	3	1	0	4	4	2	3	4	2	3	2	2	3	2	3	2	3	2	38	2	4	Social psychology	12	10	3	1	Redacted	Redacted	2	1	1	Redacted	Redacted	4	2	3	4	3	3.5	2.5	3	3	2.866666667	3	2.5
179	6/21/2014	6/21/2014	1	1	3	1	0	4	4	1	2	4	2	3	3	3	3	3	3	3	3	4	48	1	4	social psych	25	10	5	1	Redacted	Redacted	2	1	1	Redacted	Redacted	3	2	3	3	3	3.25	2	3	3	2.866666667	3	3.25
180	6/24/2014	6/24/2014	1	1	3	1	0	3	3	3	4	3	3	3	3	3	3	3	4	3	4	3	43	2	4	neuroscience	12	10	2	2	Redacted	Redacted	3	1	1	Redacted	Redacted	3	3	3	3	2	3	3.25	3	2	2.933333333	3	2.5
181	6/18/2014	6/18/2014	1	1	3	1	0	3	2	2	2	4	2	3	2	3	3	2	3	2	3	2	40	2	4	Social Psychology	12	10	4	1	Redacted	Redacted	2	1		Redacted	Redacted	4	2	3	3	3	2.75	2.25	3	3	2.533333333	2.666666667	2.5
182	6/19/2014	6/19/2014	1	1	3	1	0	4	3	2	1	4	2	3	3	3	3	2	3	4	3	4	32	1	4	Social psychology	7	11	3	2	Redacted	Redacted	3	1	1	Redacted	Redacted	3	2	3	3	3	3	2	3	3	2.8	2.666666667	3.5
183	6/18/2014	6/18/2014	1	1	3	1	0	4	4	2	2	4	3	3	3	3	4	1	3	2	3	2	32	1	4	Social psychology	7	12	3	2	Redacted	Redacted	2	1	1	Redacted	Redacted	3	2	3	3	3	3.25	2.5	2	3	2.6	2	2.5
184	6/24/2014	6/24/2014	1	1	3	1	0	3	3	3	4	3	3	3	3	3	3	2	3	3	3	3	40	1	4	social psychology	17	15	4	1	Redacted	Redacted	2	1	1	Redacted	Redacted	3	3	3	3	3	3	3.25	3	3	3	2.666666667	3
185	6/18/2014	6/18/2014	1	1	3	1	0	2	2	2	2	4	2	3	4	4	4	2	3	2	3	2	66	1	4	Social/personality/clinical	35	20	5	1	Redacted	Redacted	4	1	1	Redacted	Redacted	2	2	3	2	3	2	2.25	2	3	2.2	2	2.5
186	6/19/2014	6/19/2014	1	1	3	1	0	5	5	4	4	1	4	2	1	2	2	4	1	5	1	4	34	1	4	Social Psychology	6	20	3	2	Redacted	Redacted	3	1	1	Redacted	Redacted	5	5	4	4	5	5	4	4	5	4.466666667	4	4.75
187	6/20/2014	6/20/2014	1	1	3	1	0	2	4	2	2	4	4	3	3	3	4	2	3	2	2	2	37	2	4	Social Cognition	12	20	5	1	Redacted	Redacted	2	1	1	Redacted	Redacted	3	2	3	3	3	2.75	2.75	2	4	2.666666667	2.333333333	2.75
188	6/20/2014	6/20/2014	1	1	3	1	0	2	2	1	2	4	2	4	3	3	4	2	3	3	3	2	43	2	7	social cognition	15	20	3	1	Redacted	Redacted	2	1	1	Redacted	Redacted	3	2	2	3	3	2.25	1.75	2	3	2.266666667	2.333333333	2.75
189	6/20/2014	6/20/2014	1	1	3	1	0	4	4	4	4	3	4	2	3	3	2	4	2	4	2	4	33	2	4	Social psychology	9	20	3	2	Redacted	Redacted	3	1	1	Redacted	Redacted	3	3	4	3	4	3.5	4	4	4	3.8	3.666666667	4
190	6/18/2014	6/18/2014	1	1	3	1	0	4	4	4	3	3	4	2	2	3	3	3	2	4	2	3	38	2	4	I/o	10	20	3	1	Redacted	Redacted	2	1		Redacted	Redacted	4	3	4	3	4	3.75	3.75	3	4	3.6	3	3.75
191	6/20/2014	6/20/2014	1	1	3	1	0	3	3	5	3	4	5	2	4	2	2	4	2	4	2	4	36	1	4	personality and clinical	5	20	3	2	Redacted	Redacted	2	1		Redacted	Redacted	2	2	4	4	4	2.5	4.25	4	4	3.666666667	4	4
192	6/20/2014	6/20/2014	1	1	3	1	0	5	5	4	3	4	4	2	3	3	3	4	3	3	3	4	33	1	4	Social Psychology	8	25	3	2	Redacted	Redacted	3	1	1	Redacted	Redacted	3	2	4	3	3	3.75	3.75	3	3	3.533333333	3.333333333	3.25
193	6/20/2014	6/20/2014	1	1	3	1	0	2	4	2	2	5	2	3	4	3	3	3	3	3	2	3	40	1	4	Social psychology	12	25	4	1	Redacted	Redacted	2	1	1	Redacted	Redacted	2	1	3	3	3	2.25	2.25	3	4	2.666666667	3	3.25
194	6/24/2014	6/24/2014	1	1	3	1	0	3	2	2	4	4	4	2	4	3	3	3	3	3	3	4	35	1		Computer science	10	28	2	2	Redacted	Redacted	2	1	1	Redacted	Redacted	2	2	4	3	3	2.25	3.5	3	3	3	3	3.25
195	6/19/2014	6/19/2014	1	1	3	1	0	3	4	3	1	3	2	4	2	2	3	1	4	2	4	3	43	1	4	Communication research	11	30	4	1	Redacted	Redacted	2	1	1	Redacted	Redacted	4	3	2	4	2	3.5	2	3	2	2.6	2.666666667	2.25
196	6/18/2014	6/18/2014	1	1	3	1	0	3	4	4	3	3	2	2	4	3	3	2	3	2	3	1	38	1	4	social psychology	10	45	3	2	Redacted	Redacted	2	1	1	Redacted	Redacted	2	3	4	3	3	3	3.25	3	3	2.8	2.666666667	2.25
197	6/18/2014	6/18/2014	1	1	3	1	0	4	4	4	4	2	4	3	2	2	3	3	2	2	2	3	44	1	4	Social Psychology	10	50	4	1	Redacted	Redacted	3	1	1	Redacted	Redacted	4	4	3	4	4	4	3.75	3	4	3.6	3.333333333	3.25
198	6/20/2014	6/20/2014	1	1	3	1	0	4	3	4	3	4	2	4	2	3	3	3	3	3	3	4	44	1	4	social psychology	18	50	4	1	Redacted	Redacted	2	1	1	Redacted	Redacted	4	2	2	3	3	3.25	2.75	3	3	3.066666667	3	3.25
199	6/25/2014	6/25/2014	1	1	3	1	0	4	4	4	4	4	3	3	4	2	3	4	3	3	3	2	49	1	4	Social Psychology	20	50	5	1	Redacted	Redacted	3	1	1	Redacted	Redacted	2	2	3	4	3	3	3.5	3	3	3.2	3.666666667	2.75
200	6/20/2014	6/20/2014	1	1	3	1	0	4	4	4	4	2	4	3	3	3	3	2	4	4	2	4	55	1	4	SOCIAL	25	50	5	1	Redacted	Redacted	3	1		Redacted	Redacted	3	4	3	3	2	3.75	3.75	3	4	3.466666667	2.666666667	3.5
201	6/24/2014	6/24/2014	1	1	3	1	0	4	4	4	2	3	2	3	3	3	3	2	3	3	3	2	47	1	4	cognitive	26	80	5	1	Redacted	Redacted	2	1	1	Redacted	Redacted	3	3	3	3	3	3.5	2.75	3	3	2.933333333	2.666666667	2.75
202	6/20/2014	6/20/2014	1	1	3	1	0	2	4	2	2	4	2	4	3	3	4	1	4	1	4	1	72	1	4	Social and cognitive	45	100	6	2	Redacted	Redacted	2	1		Redacted	Redacted	3	2	2	3	2	2.75	2	2	2	2.066666667	2	1.5
203	6/18/2014	6/18/2014	1	1	3	1	0	4	2	4	2	4	3	3	3	3	3	2	2	3	2	3	46	1	4	personality	20	150	5	1	Redacted	Redacted	4	1		Redacted	Redacted	3	2	3	3	4	2.75	3	3	4	3	2.666666667	3.5
204	6/20/2014	6/20/2014	1	1	3	1	0	2	2	2	2	4	2	3	3	3	4	2	4	2	4	2		1	4	social psychology	30	200	5	1	Redacted	Redacted	3	1	1	Redacted	Redacted	3	2	3	3	2	2.25	2.25	2	2	2.2	2.333333333	2
205	6/20/2014	6/20/2014	1	1	3	1	0	4	4	4	3	3	2	3	3	3	2	3	3	4	2	4	26	2	4	social and organizational psychology	4	5	3	2	Redacted	Redacted	3	1	1	Redacted	Redacted	3	3	3	3	3	3.5	3	4	4	3.4	3.333333333	3.75
206	6/23/2014	6/23/2014	1	1	3	1	0	3	3	3	2	3	4	3	2	3	3	4	3	3	3	2	40-50	1	4	Social	41932	25	4	1	Redacted	Redacted	3	1		Redacted	Redacted	4	3	3	3	3	3.25	3	3	3	3.066666667	3.333333333	2.75
207	6/19/2014	6/19/2014	1	1	3	1	0	3	4	2	2	4	2	3	3	3	3	2	3	3	3	3	36	1	4	Cognitive science	15	20	4	1	Redacted	Redacted	2		1	Redacted	Redacted	3	2	3	3	3	3	2.25	3	3	2.733333333	2.666666667	3
208	6/18/2014	6/18/2014	1	1	4	0	0	2	2	2	2	5	2	3	5	4	4	1	4	2	4	2	28	1	4	Cognitive Neuroscience	6	1	2	2	Redacted	Redacted	2	1	1	Redacted	Redacted	1	1	3	2	2	1.5	2.25	2	2	1.866666667	1.666666667	2
209	6/23/2014	6/23/2014	1	1	4	0	0	2	2	1	1	4	1	3	4	3	3	3	4	2	4	1	29	2	4	social psychology	4	1	1	2	Redacted	Redacted	3	1	1	Redacted	Redacted	2	2	3	3	2	2	1.5	3	2	2	3	1.75
210	6/23/2014	6/23/2014	1	1	4	0	0	3	3	3	3	3	3	3	3	3	3	3	3	3	2	3	29	2	4	cognitive	4	1	6	2	Redacted	Redacted	2	1	1	Redacted	Redacted	3	3	3	3	3	3	3	3	4	3.066666667	3	3.25
211	6/18/2014	6/18/2014	1	1	4	0	0	4	4	4	4	2	4	2	4	3	2	3	2	4	2	4	24	1	4	social psychology	5	1	1	2	Redacted	Redacted	4	1		Redacted	Redacted	2	4	4	3	4	3.5	4	4	4	3.733333333	3.333333333	4
212	6/26/2014	6/26/2014	1	1	4	0	0	2	2	2	2	4	2	4	3	3	4	2	3	2	3	2	28	2	4	Social Psychology	5	1	1	2	Redacted	Redacted	2	1	1	Redacted	Redacted	3	2	2	3	3	2.25	2	2	3	2.266666667	2.333333333	2.5
213	6/20/2014	6/20/2014	1	1	4	0	0	3	2	2	2	4	2	3	3	3	3	2	4	2	4	3	32	2	7	social psychology	3	1	1	2	Redacted	Redacted	1	1		Redacted	Redacted	3	2	3	3	2	2.5	2.25	3	2	2.4	2.666666667	2.25
214	6/18/2014	6/18/2014	1	1	4	0	0	4	4	4	3	2	4	2	2	2	3	2	5	3	4	3	25	2	4	Social Psychology	2	2	1	2	Redacted	Redacted	2	1	1	Redacted	Redacted	4	4	4	4	1	4	3.75	3	2	3.266666667	3	2.25
215	6/20/2014	6/20/2014	1	1	4	0	0	3	3	2	2	4	2	3	3	4	4	2	4	2	4	2	28	2	4	media psychology	4	2	2	2	Redacted	Redacted	3	1	1	Redacted	Redacted	3	2	3	2	2	2.75	2.25	2	2	2.266666667	2	2
216	6/23/2014	6/23/2014	1	1	4	0	0	3	2	2	3	4	3	4	3	3	4	2	2	4	2	4	29	2	4	Social Psychology	4	2	1	2	Redacted	Redacted	2	1		Redacted	Redacted	3	2	2	3	4	2.5	2.5	2	4	2.866666667	2.333333333	4
217	6/19/2014	6/19/2014	1	1	4	0	0	3	4	4	5	4	2	3	4	4	3	2	3	2	2	3	23	1	4	Medicine, Epidemiology	5	3	1	2	Redacted	Redacted	1	1	1	Redacted	Redacted	2	2	3	2	3	2.75	3.5	3	4	2.933333333	2.333333333	3
218	6/20/2014	6/20/2014	1	1	4	0	0	2	2	2	1	4	1	5	3	5	5	1	5	1	5	1	27	1	4	Emotion	2	3	1	2	Redacted	Redacted	3	1	1	Redacted	Redacted	3	2	1	1	1	2.25	1.25	1	1	1.4	1	1
219	6/20/2014	6/20/2014	1	1	4	0	0	3	3	3	2	4	2	3	3	3	3	3	3	3	3	3	28	2	4	Social psychology	6	3	2	2	Redacted	Redacted	2	1	1	Redacted	Redacted	3	2	3	3	3	2.75	2.5	3	3	2.8	3	3
220	6/20/2014	6/20/2014	1	1	4	0	0	3	3	2	2	4	3	4	3	3	4	3	3	3	3	2	28	1	4	Neuropsychology	5	3	6	2	Redacted	Redacted	2	1	1	Redacted	Redacted	3	2	2	3	3	2.75	2.25	2	3	2.6	2.666666667	2.75
221	6/20/2014	6/20/2014	1	1	4	0	0	3	3	2	2	5	2	3	4	3	3	1	2	3	3	2	25	1	4	Social Psychology	3	3	1	2	Redacted	Redacted	1	1		Redacted	Redacted	2	1	3	3	4	2.25	2.25	3	3	2.466666667	2.333333333	3
222	6/20/2014	6/20/2014	1	1	4	0	0	2	3	1	1	5	2	4	4	4	4	1	4	2	4	2	30	2	4	social psychology	8	3	2	2	Redacted	Redacted	3	1		Redacted	Redacted	2	1	2	2	2	2	1.5	2	2	1.8	1.666666667	2
223	6/24/2014	6/24/2014	1	1	4	0	0	4	3	4	3	4	3	3	2	2	3	2	3	2	4	3	30	2	4	social psych	3	3	1	2	Redacted	Redacted	2	1		Redacted	Redacted	4	2	3	4	3	3.25	3.25	3	2	3	3	2.5
224	6/18/2014	6/18/2014	1	1	4	0	0	3	3	3	4	3	3	2	4	4	3	3	4	2	3	3	26	2	4	Clinical Psychology	4	4	6	2	Redacted	Redacted	2	1	1	Redacted	Redacted	2	3	4	2	2	2.75	3.5	3	3	2.866666667	2.666666667	2.5
225	6/18/2014	6/18/2014	1	1	4	0	0	3	4	3	2	4	3	3	4	3	3	3	4	2	4	2	32	2	4	Social psychology	6	4	1	2	Redacted	Redacted	2	1	1	Redacted	Redacted	2	2	3	3	2	2.75	2.75	3	2	2.6	3	2
226	6/20/2014	6/20/2014	1	1	4	0	0	3	4	3	2	4	3	2	3	3	3	3	4	4	3	4	30	1	4	Social psychology	6	4	2	2	Redacted	Redacted	3	1	1	Redacted	Redacted	3	2	4	3	2	3	3	3	3	3.066666667	3	3.25
227	6/24/2014	6/24/2014	1	1	4	0	0	4	4	4	3	3	4	3	2	3	3	3	4	2	3	2	32	1	4	General Psychology	5	4	1	2	Redacted	Redacted	2	1	1	Redacted	Redacted	4	3	3	3	2	3.75	3.5	3	3	3.133333333	3	2.25
228	6/26/2014	6/26/2014	1	1	4	0	0	3	3	3	2	3	4	3	2	3	3	1	3	3	4	1	29	2	4	Cognitive neuroscience	6	4	2	2	Redacted	Redacted	2	1	1	Redacted	Redacted	4	3	3	3	3	3.25	3	3	2	2.733333333	2.333333333	2.25
229	6/20/2014	6/20/2014	1	1	4	0	0	2	2	1	2	4	2	3	4	4	4	1	4	2	3	1	29	1	4	Neuroimaging, Psychiatry	2	4	1	2	Redacted	Redacted	2	1		Redacted	Redacted	2	2	3	2	2	2	2	2	3	1.933333333	1.666666667	2
230	6/18/2014	6/18/2014	1	1	4	0	0	3	4	3	1	3	1	4	3	3	4	4	4	2	4	1	32	1	4	Social Psychology	4	5	3	2	Redacted	Redacted	2	1	1	Redacted	Redacted	3	3	2	3	2	3.25	1.75	2	2	2.4	3	1.75
231	6/20/2014	6/20/2014	1	1	4	0	0	2	2	1	2	4	2	3	3	3	4	2	4	2	4	1	28	2	4	Social psychology	5	5	2	2	Redacted	Redacted	3	1	1	Redacted	Redacted	3	2	3	3	2	2.25	2	2	2	2.066666667	2.333333333	1.75
232	6/20/2014	6/20/2014	1	1	4	0	0	3	3	2	3	4	2	3	3	3	4	2	4	4	4	3	31	2	4	social psychology		5	2	2	Redacted	Redacted	3	1	1	Redacted	Redacted	3	2	3	3	2	2.75	2.5	2	2	2.6	2.333333333	2.75
233	6/19/2014	6/19/2014	1	1	4	0	0	2	3	2	1	5	1	4	3	4	4	1	5	1	5	1	38	1	4	social/personality	13	6	3	2	Redacted	Redacted	2	1	1	Redacted	Redacted	3	1	2	2	1	2.25	1.5	2	1	1.6	1.666666667	1
234	6/19/2014	6/19/2014	1	1	4	0	0	1	1	1	1	4	1	2	3	3	4	1	4	3	5	2	30	1	4	social influence, applied statistics	7	6	6	2	Redacted	Redacted	2	1	1	Redacted	Redacted	3	2	4	3	2	1.75	1.75	2	1	1.866666667	2	2
235	7/14/2014	7/14/2014	1	1	4	0	0	1	2	2	1	5	1	5	3	4	4	1	4	1	4	1	41	1	4	Social Psychology	12	6	4	2	Redacted	Redacted	4	1	1	Redacted	Redacted	3	1	1	2	2	1.75	1.25	2	2	1.533333333	1.666666667	1.5
236	6/19/2014	6/19/2014	1	1	4	0	0	2	3	1	1	4	2	2	3	3	3	3	4	2	4	2	34	1	4	Education	3	7	3	2	Redacted	Redacted	1	1	1	Redacted	Redacted	3	2	4	3	2	2.5	2	3	2	2.333333333	3	2
237	6/18/2014	6/18/2014	1	1	4	0	0	3	3	3	2	4	2	3	3	3	3	1	3	1	4	1	29	1	4	Social psychology	5	7	1	2	Redacted	Redacted	1	1		Redacted	Redacted	3	2	3	3	3	2.75	2.5	3	2	2.333333333	2.333333333	1.75
238	6/18/2014	6/18/2014	1	1	4	0	0	2	2	1	1	4	2	2	3	3	3	1	4	2	4	1	29	1	4	political science	7	7	2	2	Redacted	Redacted	2	1		Redacted	Redacted	3	2	4	3	2	2.25	2	3	2	2.066666667	2.333333333	1.75
239	6/18/2014	6/18/2014	1	1	4	0	0	2	2	2	1	4	1	4	3	4	4	2	3	4	2	2	32	1	4	social psychology	5	8	3	2	Redacted	Redacted	3	1	1	Redacted	Redacted	3	2	2	2	3	2.25	1.5	2	4	2.266666667	2	3.25
240	6/19/2014	6/19/2014	1	1	4	0	0	4	2	3	1	4	4	2	2	2	4	4	3	4	4	3	29	1	4	social psychology	6	8	2	2	Redacted	Redacted	2	1	1	Redacted	Redacted	4	2	4	4	3	3	3	2	2	3.066666667	3.333333333	3
241	6/19/2014	6/19/2014	1	1	4	0	0	1	1	1	1	5	1	5	3	4	5	1	5	1	5	1	30	1	4	Social Psychology, Consumer Behavior	7	9	2	2	Redacted	Redacted	2	1	1	Redacted	Redacted	3	1	1	2	1	1.5	1	1	1	1.2	1.333333333	1
242	6/20/2014	6/20/2014	1	1	4	0	0	2	2	2	1	5	3	3	3	4	4	2	4	2	4	3	30	1	4	Social Psycholoy	4	9	1	2	Redacted	Redacted	3	1		Redacted	Redacted	3	1	3	2	2	2	2.25	2	2	2.133333333	2	2.25
243	6/20/2014	6/20/2014	1	1	4	0	0	4	4	4	4	2	4	2	3	2	2	4	2	4	2	2	36	1	4	Psychology	9	10	2	2	Redacted	Redacted	3	1	1	Redacted	Redacted	3	4	4	4	4	3.75	4	4	4	3.8	4	3.5
244	6/24/2014	6/24/2014	1	1	4	0	0	2	3	3	3	4	2	3	2	3	3	2	4	3	4	3	38	2	4	personality	10	10	2	2	Redacted	Redacted	3	1	1	Redacted	Redacted	4	2	3	3	2	2.75	2.75	3	2	2.666666667	2.666666667	2.5
245	6/27/2014	6/27/2014	1	1	4	0	0	3	3	1	1	3	2	4	5	3	3	1	5	2	4	2	36	2	4	Social Psychology	8	10	2	2	Redacted	Redacted	2	1	1	Redacted	Redacted	1	3	2	3	1	2.5	1.5	3	2	2	2.333333333	1.75
246	6/19/2014	6/20/2014	1	1	4	0	0	1	1	1	1	4	1	4	5	4	5	1	4	1	5	1	29	2	4	cognitive	7	11	3	2	Redacted	Redacted	3	1	1	Redacted	Redacted	1	2	2	2	2	1.25	1.25	1	1	1.266666667	1.333333333	1.25
247	6/18/2014	6/18/2014	1	1	4	0	0	2	2	3	2	3	3	3	3	2	3	2	2	4	2	4	28	2	4	Social Psychology	6	13	1	2	Redacted	Redacted	3	1	1	Redacted	Redacted	3	3	3	4	4	2.5	2.75	3	4	3.066666667	3	4
248	6/19/2014	6/19/2014	1	1	4	0	0	3	3	2	2	5	1	3	2	3	3	2	4	2	4	2	32	2	4	Social psychology	14	13	2	2	Redacted	Redacted	3	1	1	Redacted	Redacted	4	1	3	3	2	2.75	2	3	2	2.333333333	2.666666667	2
249	6/20/2014	6/20/2014	1	1	4	0	0	1	1	1	1	5	1	3	3	3	4	2	5	2	4	2	38	1	4	social psychology	12	15	4	1	Redacted	Redacted	2	1	1	Redacted	Redacted	3	1	3	3	1	1.5	1.5	2	2	1.733333333	2.333333333	1.75
250	6/18/2014	6/18/2014	1	1	4	0	0	2	3	2	3	4	2	3	3	3	4	2	4	2	3	2	29	2	6	Social/Personality Psych	7	17	2	2	Redacted	Redacted	3	1	1	Redacted	Redacted	3	2	3	3	2	2.5	2.5	2	3	2.4	2.333333333	2.25
251	6/20/2014	6/20/2014	1	1	4	0	0	2	2	2	1	5	2	3	3	3	5	1	4	1	4	1	43	2	4	Developmental psychology	18	18	4	1	Redacted	Redacted	2	1	1	Redacted	Redacted	3	1	3	3	2	2	2	1	2	1.8	1.666666667	1.5
252	6/19/2014	6/19/2014	1	1	4	0	0	3	3	3	3	4	3	2	2	3	3	2	3	3	3	3	39	1	7	Consumer psychology	15	20	4	1	Redacted	Redacted	3	1	1	Redacted	Redacted	4	2	4	3	3	3	3.25	3	3	3	2.666666667	3
253	6/18/2014	6/18/2014	1	1	4	0	0	2	1	5	1	5	1	5	1	4	5	1	4	2	5	2	33	1	4	Social	7	21	2	2	Redacted	Redacted	3	1	1	Redacted	Redacted	5	1	1	2	2	2.25	2	1	1	1.866666667	1.333333333	1.75
254	6/18/2014	6/18/2014	1	1	4	0	0	3	3	1	1	4	2	3	5	5	5	1	5	1	5	3	31	1	4	Social / Personality Psychology	8	21	3	2	Redacted	Redacted	3	1	1	Redacted	Redacted	1	2	3	1	1	2.25	1.75	1	1	1.666666667	1	1.5
255	6/19/2014	6/19/2014	1	1	4	0	0	4	4	2	1	5	1	4	3	4	5	1	3	2	3	2	34	2	4	personality	13	25	4	1	Redacted	Redacted	1	1	1	Redacted	Redacted	3	1	2	2	3	3	1.5	1	3	2.133333333	1.333333333	2.5
256	6/20/2014	6/20/2014	1	1	4	0	0	2	1	1	1	5	1	2	2	3	4	1	3	1	3	1	39	2	4	Social psychology	12	25	3	1	Redacted	Redacted	3	1	1	Redacted	Redacted	4	1	4	3	3	2	1.75	2	3	1.933333333	2	2
257	6/21/2014	6/21/2014	1	1	4	0	0	4	3	3	3	2	2	3	4	3	3	3	3	3	3	3	40	2	4	Social Psychology	10	25	3	1	Redacted	Redacted	2	1		Redacted	Redacted	2	4	3	3	3	3.25	2.75	3	3	3	3	3
258	6/19/2014	6/19/2014	1	1	4	0	0	3	3	2	2	2	3	1	1	2	3	2	3	3	2	3	32	1	4	methods, cognitive neuroscience	5	28	2	2	Redacted	Redacted	1	1	1	Redacted	Redacted	5	4	5	4	3	3.75	3	3	4	3.266666667	3	3.25
259	6/19/2014	6/19/2014	1	1	4	0	0	1	1	1	1	5	1	5	3	5	5	1	5	1	5	1	37	1	4	social psy	15	30	5	1	Redacted	Redacted	1	1		Redacted	Redacted	3	1	1	1	1	1.5	1	1	1	1.133333333	1	1
260	6/20/2014	6/20/2014	1	1	4	0	0	1	1	1	1	4	1	3	1	3	5	1	3	3	3	1				Social	16	32	4	1	Redacted	Redacted	2	1	1	Redacted	Redacted	5	2	3	3	3	2.25	1.5	1	3	2	1.666666667	2.5
261	6/18/2014	6/18/2014	1	1	4	0	0	3	3	2	1	4	2	3	3	4	4	1	4	3	4	2	40	1	7	Personality		35	4	1	Redacted	Redacted	2	1	1	Redacted	Redacted	3	2	3	2	2	2.75	2	2	2	2.2	1.666666667	2.25
262	6/20/2014	6/20/2014	1	1	4	0	0	3	3	3	2	3	2	3	3	3	3	2	3	3	1	4	41	1	4	Social Psychology	15	35	4	1	Redacted	Redacted	2	1	1	Redacted	Redacted	3	3	3	3	3	3	2.5	3	5	3	2.666666667	3.75
263	6/23/2014	6/23/2014	1	1	4	0	0	1	2	1	1	4	2	4	3	4	4	1	4	1	4	1	36	1	4	Social psychology	12	35	4	1	Redacted	Redacted	2	1	1	Redacted	Redacted	3	2	2	2	2	2	1.5	2	2	1.666666667	1.666666667	1.5
264	6/20/2014	6/20/2014	1	1	4	0	0	2	3	2	2	4	2	3	3	3	2	1	4	2	3	2	38	2	4	social psychology	15	40	4	1	Redacted	Redacted	2	1	1	Redacted	Redacted	3	2	3	3	2	2.5	2.25	4	3	2.4	2.666666667	2.25
265	6/20/2014	6/20/2014	1	1	4	0	0	2	2	1	1	4	2	4	2	4	4	1	5	2	4	1	41	1	4	social psychology	20	40	4	1	Redacted	Redacted	2	1	1	Redacted	Redacted	4	2	2	2	1	2.5	1.5	2	2	1.8	1.666666667	1.5
266	6/24/2014	6/24/2014	1	1	4	0	0	2	3	2	2	3	2	3	2	3	4	2	4	2	4	3	39	1	4	social psychology	15	40	4	1	Redacted	Redacted	2	1		Redacted	Redacted	4	3	3	3	2	3	2.25	2	2	2.466666667	2.333333333	2.25
267	6/20/2014	6/20/2014	1	1	4	0	0	4	4	2	1	4	3	2	4	3	3	1	4	2	3	2	42	1	4	Personality	10	50	4	1	Redacted	Redacted	1	1	1	Redacted	Redacted	2	2	4	3	2	3	2.5	3	3	2.533333333	2.333333333	2.25
268	6/23/2014	6/23/2014	1	1	4	0	0	1	1	1	1	5	1	5	5	5	5	1	5	1	5	1		1	4	social psychology	17	50	3	1	Redacted	Redacted	1	1	1	Redacted	Redacted	1	1	1	1	1	1	1	1	1	1	1	1
269	6/18/2014	6/18/2014	1	1	4	0	0	3	3	2	2	4	2	3	2	3	3	3	2	3	2	2	36	2	4	cognitive neuroscience	14	50	4	1	Redacted	Redacted	3	1		Redacted	Redacted	4	2	3	3	4	3	2.25	3	4	2.866666667	3	3.25
270	6/18/2014	6/18/2014	1	1	4	0	0	3	4	3	1	5	2	2	3	2	2	1	2	3	2	3	37	1	4	Quant Psy	12	55	4	1	Redacted	Redacted	2	1	1	Redacted	Redacted	3	1	4	4	4	2.75	2.5	4	4	2.933333333	3	3.5
271	6/20/2014	6/20/2014	1	1	4	0	0	2	3	2	3	4	3	3	3	3	3	2	4	3	3	2	47	1	4	Social Psychology	20	67	5	1	Redacted	Redacted	2	1	1	Redacted	Redacted	3	2	3	3	2	2.5	2.75	3	3	2.6	2.666666667	2.5
272	6/18/2014	6/18/2014	1	1	4	0	0	2	2	2	1	4	3	3	2	3	4	1	3	1	4	1	41	1	4	Social psychology	13	70	4	1	Redacted	Redacted	2	1	1	Redacted	Redacted	4	2	3	3	3	2.5	2.25	2	2	2.133333333	2	1.75
273	07/03/2014	07/03/2014	1	1	4	0	0	3	3	2	1	5	2	3	4	3	4	1	4	2	3	1	45	1	4	Methods	20	70	5	1	Redacted	Redacted	3	1		Redacted	Redacted	2	1	3	3	2	2.25	2	2	3	2.066666667	2	2
274	6/19/2014	6/19/2014	1	1	4	0	0	3	3	3	2	4	3	3	2	2	3	2	3	3	3	3	53	2	4	Social	30	120	5	1	Redacted	Redacted	3	1	1	Redacted	Redacted	4	2	3	4	3	3	2.75	3	3	2.933333333	3	3
275	6/18/2014	6/18/2014	1	1	4	0	0	3	3	3	1	4	3	3	3	3	3	1	3	3	3	3	41	1	4	social/personality	12	125	5	1	Redacted	Redacted	2	1	1	Redacted	Redacted	3	2	3	3	3	2.75	2.5	3	3	2.666666667	2.333333333	3
276	6/18/2014	6/18/2014	1	1	4	0	0	5	5	5	1	5	3	5	3	3	3	1	5	3	3	3	51	1	4	Personality	20	138	5	1	Redacted	Redacted	1	1	1	Redacted	Redacted	3	1	1	3	1	3.5	2.5	3	3	2.733333333	2.333333333	2.5
277	6/19/2014	6/19/2014	1	1	4	0	0	2	2	1	1	5	1	3	2	3	3	1	1	2	5	1	51	1	4	Cognitive	20	140	5	1	Redacted	Redacted	2	1	1	Redacted	Redacted	4	1	3	3	5	2.25	1.5	3	1	2.066666667	2.333333333	2.25
278	6/20/2014	6/20/2014	1	1	4	0	0	1	1	1	1	5	1	5	3	3	5	1	3	3	3	1	64	1	4	Social Psychology	30	150	5	1	Redacted	Redacted	3	1	1	Redacted	Redacted	3	1	1	3	3	1.5	1	1	3	1.666666667	1.666666667	2.5
279	6/18/2014	6/18/2014	1	1	4	0	0	4	4	4	2	3	4	2	2	2	2	4	2	5	5	4	40	1	6	Marketing	10	7	3	2	Redacted	Redacted	2		1	Redacted	Redacted	4	3	4	4	4	3.75	3.5	4	1	3.666666667	4	3.5
280	6/20/2014	6/20/2014	1	1	4	0	0	3	3	3	2	4	3	2	3	3	4	2	4	3	3	2	34	1	4	social psychology	9	10	4	2	Redacted	Redacted	2		1	Redacted	Redacted	3	2	4	3	2	2.75	3	2	3	2.666666667	2.333333333	2.5
281	6/20/2014	6/20/2014	1	1	4	0	0	2	2	2	2	4	2	3	3	3	4	2	4	2	3	2		2	4	social psychology	25	50	4	1	Redacted	Redacted	2		1	Redacted	Redacted	3	2	3	3	2	2.25	2.25	2	3	2.266666667	2.333333333	2.25
[truncated: 1 more columns]
